# Supplementary material for: Telomere Length Changes in Cancer: Insights on Carcinogenesis and Potential for Non-Invasive Diagnostic Strategies
Source: Genes (Basel). 2023 Mar 14;14(3):715. doi: 10.3390/genes14030715 (PMC10047978; doi:10.3390/genes14030715)
Supplement: Supplementary file 1 [file genes-14-00715-s001.zip › Table S1.xlsx]

## Sheet: Summarized
Article Type	Type of Cancer/Condition	No. of Studies/Data Source 1	Total No. of Patients / Controls	Method	Tissue/Cell Type Analyzed	Telomere alteration↑↓ 2	Outcome	References
systematic review	breast	36	6,311 cases	dot blot, FISH, qPCR, Southern blot, STELA	breast tissue, blood	shortening	higher tumor grade; shorter telomeres in normal tissue adjacent to tumor were associated with high rate of local recurrence	(Ennour-Idrissi et al., 2017)
Mendelian randomization analysis	facial skin aging, NMSC, skin melanoma	data obtained from the United Kingdom biobank	423,999 (facial skin aging), 23,694 (NMSC), 3,751 (skin melanoma) / 372,016 controls	qPCR	leukocytes	shortening	promoted skin aging; reduced risk of skin melanoma and NMSC	(Son et al., 2022)
meta-analysis, meta-regression	APML, Barrett carcinoma, breast, CLL, CRC, Ewing sarcoma, esophageal, gastric, gastroenteropancreatic (neuroendocrine), glioblastoma, glioma, HCC, head and neck, Hodgkin's lymphoma, low-risk B-cell precursor ALL, neuroblastoma, NSCLC, ovarian, prostate, renal, urothelial	61	3,067 (hematological malignancies), 11,653 (solid tumors)	dot blot, FISH, MMqPCR, qPCR, real-time PCR, Southern blot, STELA	tumor, normal tissue, adjacent noncancerous Barrett mucosa, lymphocytes, blood, surrounding mucosa, tumor associated stroma cells, mononuclear cells, CLL samples and reference from B cells of healthy individuals, buffy coat, kidney cortex	lengthening	better prognosis for CLL and urothelial cancer, otherwise no clear prognostic role of telomere length in malignancies	(Adam et al., 2017)
meta-analysis	bladder, breast, CRC, endometrial, esophageal, gastric, glioma, head and neck, hematological, liver, lung, melanoma, multiple myeloma, NMSC, non-Hodgkin's lymphoma, ovarian, pancreatic, prostate, renal, soft tissue sarcoma, thyroid	112	64,184 cases / 278,641 controls	LTL (qPCR), mtDNAcn	leukocytes	lengthening	longer LTL: higher risk of melanoma, prostate and hematological cancers, soft tissue sarcoma, non- Hodgkin's lymphoma; lower risk of bladder, esophageal and gastric cancer	(Giaccherini et al., 2021)
umbrella review	bladder, breast, CLL, CRC, esophageal, gastric, glioma, head and neck, HCC, Hodgkin's lymphoma, lung, ovarian, prostate, renal, skin basal cell carcinoma, skin melanoma other conditions: Alzheimer's disease, anxiety, atrial fibrillation, bipolar disorder, coronary heart disease, depression, diabetes mellitus, frailty, hippocampus volume, myocardial infarction, obstructive sleep apnea, Parkinson '…	21 meta-analyses	153,451 cases / 180,130 controls	NA	blood, tissue	shortening	high evidence for the association with higher risk of gastric cancer in the general population, moderate evidence for the association with diabetes mellitus & Alzheimer’s disease	(Smith et al., 2019)
case–control study	melanoma	1	970 cases / 733 controls	qPCR	leukocytes	shortening	decreased risk of melanoma	(Llorca-Cardeñosa et al., 2014)
meta‐analysis	prostate	12	2,130 cases / 2,131 controls	FISH, qPCR	biopsy slides, leukocytes	shortening	positive association in patients with prostate cancer, but without statistical significance	(Hu et al., 2019)
systematic review, meta-analysis	bladder, brain, breast, CRC, endometrial, hematological, liver, lung, melanoma, pancreatic, prostate, renal, skin - basal cell carcinoma, skin - squamous cell carcinoma	25	13,894 cases / 71,672 controls	qPCR	leukocytes	lengthening	likely a risk factor for lung cancer in men	(X. Zhang et al., 2017)
systematic review	NSCLC, SCLC	14	1,503 cases	qPCR, Southern blot, TRF	leukocytes, tumor tissue	both	both shorter and longer telomere lengths in leukocytes and in blood associated with overall survival and progression-free survival	(Kachuri et al., 2016)
meta-analysis	CRC	7	4,951 cases / 7,993 controls	qPCR	leukocytes	both	no significant relationship between telomere length and colorectal carcinoma risk	(Naing et al., 2017)
systematic review, meta-analysis	soft tissue sarcomas	8	551 cases (226 ALT +, 325 ALT -)	presence of ALT	tumor tissue	lengthening (ALT+)	higher mitotic count, higher tumor grade compared to ALT-	(Lawlor et al., 2019)
systematic review, meta-analysis	CRC	7	956 cases	qPCR	tumor tissue, leukocytes	both	long telomere length in tumor tissue and short telomere length in leukocytes is associated with poorer overall survival	(Jia & Wang, 2016)
systematic analysis	adrenocortical, ALL, bladder, breast, cervix, cholangiocarcinoma, CRC, diffuse large B-cell lymphoma, endometrial, esophageal, gastric, glioblastoma, glioma, HCC, head and neck, kidney chromophobe, lung, lymphoid neoplasm, ovarian, pancreatic adenocarcinoma, paraganglioma, pheochromocytoma, prostate, renal, sarcoma, skin melanoma, testicular germ cell, thymus, thyroid carcinoma, uterine carcinosa…	TCGA data	6,835 cases / 11,595 controls	WGS (n: 2,018); low-pass WGS (n: 1,929); WES (n: 14,483); TelSeq	tumor tissue, blood, solid tissue control	both	tumor telomere length shorter compared to normal tissue; 70 % of tumors RTL shortening, 30 % RTLelongation; longer RTL in testicular germ cell tumor, glioma and sarcoma; shorter RTL in uveal melanoma, kidney chromophobe, kidney papillary and lymphoma	(Barthel et al., 2017)
review and meta-analysis	NMSC, skin melanoma	8	1,439 (NMSC), 1,629 (skin melanoma)	LTL (qPCR)	leukocytes	shortening	association between leukocytes telomere length and reduced risk for cutaneous melanoma	(Caini et al., 2015)
systematic review	effect of cancer treatment of: solid: astrocytoma, brain stem tumor, breast, clear cell sarcoma, CNS tumors, CRC, esophageal, Ewing sarcoma, gastric, germ cell, HCC, head and neck, hepatoblastoma, lung, neuroblastoma, ovarian, prostate, rhabdomyosarcoma, thyroid, Wilms' tumor hematological: ALL, AML, APML, CLL, CML, Hodgkin's lymphoma, lymphoma, multiple myeloma, non-Hodgkin's lymphoma, severe ap…	25	1,415 (solid tumors), 701 (hematological), 145 (solid and hematological)	Flow-FISH, Q-FISH, qPCR, TRF	leukocytes, mononuclear cells, free plasma DNA, ovarian tumor tissue, polymorphonucleocytes, granulocytes	both	effect of cancer treatment on telomere length differs by cancer type and treatment	(Gallicchio et al., 2018)
meta-analysis, review	B-cell lymphoma, basal cell carcinoma, bladder, breast, CRC, endometrial, esophageal, glioma, HCC, head and neck, gastric, lung, melanoma, myeloma, non-Hodgkin's lymphoma, oral cavity, oropharyngeal, ovarian, pancreatic, prostate, renal, skin melanoma, squamous cell carcinoma	51	23,379 cases / 68,792 controls	Flow-FISH, Q-FISH, qPCR	whole blood, leukocytes, EBV-transformed lymphocytes, buccal mucosa, lymphocytes, free plasma DNA, buffy coat	shortening	increased risk of gastrointestinal and head and neck cancer	(Zhu et al., 2016)
meta-analysis	AML, bladder, breast, CLL, CRC, esophageal, gastric, glioblastoma, glioma, HCC, head and neck, myeloproliferative neoplasms, neuroblastoma, NSCLC, ovarian, prostate, renal	33	11,429 cases for overall survival / 4,293 cases for disease progression	FISH, qPCR, Southern blot	tumor tissue, blood, solid tissue control	shortening	associated with increased cancer mortality risk (especially colorectal) and poor progression; decreased overall survival of esophageal cancer; telomere length independent predictor of overall cancer survival progression in CLL	(C. Zhang et al., 2015)
meta-analysis	lung	9	2,925 cases / 2931 controls	Q-FISH, qPCR	leukocytes, lymphocytes, sputum, blood	shortening	lung cancer risk clearly related	(Karimi et al., 2017)
meta-analysis	bladder, breast, CRC, esophageal, gastric, lung, non-Hodgkin's lymphoma, ovarian, prostate, renal, skin	21	11,255 cases / 13,101 controls	Q-FISH, qPCR, Southern blot	leukocytes, lymphocytes, buccal cells, buffy coat, whole blood, granulocytes, mononuclear cells, sputum	shortening	significantly associated with cancer (bladder, lung, smoking-related cancers, digestive system, urogenital system)	(Ma et al., 2011)
meta-analysis	bladder, breast, CRC, esophageal, Ewing sarcoma, gastric, glioblastoma, glioma, head and neck, leukemia, liver, lung, lymphoma, myelodysplastic syndromes, neuroblastoma, oral cavity, ovarian, prostate, renal	51	14,464 cases	dot blot, flow-FISH, qPCR, Southern blot, STELA, Telo assay	blood, bone marrow, solid tumor tissue	shortening	indication of poor survival for cancer patients; lower telomere length ratio of tumor tissue to adjacent mucosa indicate better survival	(Xu et al., 2016)
Mendelian randomization study	bladder, breast, CRC, endometrial, esophageal, glioma, head and neck, lung, neuroblastoma, ovarian, pancreatic, prostate, renal, skin, testicular germ-cell other conditions: autoimmune/inflammatory diseases, cardiovascular diseases, chronic kidney disease, diabetes mellitus, endometriosis, eye diseases, lung diseases, neurological diseases, psychiatric diseases	data obtained from NHGRI-EBI GWAS catalog	420,081 cases / 1,093,105 controls	GWAS	various	lengthening	increased risk for site-specific cancers (glioma, ovarian, lung, neuroblastoma, bladder, melanoma, testicular, renal, endometrial)	(Haycock et al., 2017)
Mendelian randomization study	basal cell, bladder, bone, brain, breast, cervical, CLL, CML, CRC, endometrial, esophageal, eye and/or adnexal, gastric, Hodgkin's lymphoma, larynx, leukemia, lung, lymphoma, malignant melanoma, multiple myeloma, NMSC, non-Hodgkin's lymphoma, oral cavity, ovarian, prostate, renal, sarcoma/fibrosarcoma, skin, small intestine, squamous cell, testicular, throat, tongue, thyroid	data obtained from the United Kingdom biobank	78,582 cases	GWAS	leukocytes	lengthening	significantly decreased risk of some types of cancer (multiple myeloma, CLL, renal, bladder, malignant melanoma, basal cell carcinoma, prostate); suggestive association with sarcoma/fibrosarcoma and Hodgkin’s lymphoma; increased risk of leukemia	(Gao et al., 2020)
ALL - acute lymphoblastic leukemia; ALT - alternative lengthening of telomeres; AML - acute myeloid leukemia; APML - acute promyelocytic leukemia; CLL - chronic lymphocytic leukemia; CML - chronic myeloid leukemia; CRC - colorectal cancer; GWAS - genome-wide association study; HCC - hepatocellular carcinoma; LTL - leukocyte telomere length; mtDNAcn - mitochondrial DNA copy number; NMSC - non-mela…
